# Supplementary material for: Innate immune activation and mitochondrial ROS induce acute and persistent cardiac conduction system dysfunction after COVID-19
Source: JCI Insight. 2025 Dec 22;10(24):e193164. doi: 10.1172/jci.insight.193164 (PMC12890510; doi:10.1172/jci.insight.193164)
Supplement: Supporting data values [file jciinsight-10-193164-s037.xlsx]

## Sheet: Figure 1A and 8A
Data for Figure 1A and 8A Body weight
	Day	Mock	SARS	mTEMPO	Ruxo
	0	1	1	1	1
	1	1.00602	0.990347	1.00108	1.00623
	2	1.01504	0.944981	0.950484	0.967943
	3	1.02207	0.906371	0.900969	0.9252
	4	1.0351	0.888031	0.886975	0.903829
	5	1.04112	0.885135	0.891281	0.894924
	6	1.03109	0.88417	0.874058	0.858415
	7	1.0341	0.895753	0.888052	0.842386
	8	1.04112	0.939189	0.914962	0.870882
	9	1.04624	0.960425	0.931109	0.898486
	10	1.05139	0.971042	0.952637	0.931434
	11	1.05656	0.980695	0.973089	0.970614
	12	1.06175	1.0029	0.986006	0.983081
	13	1.06697	1.01158	1.01507	0.996438
	14	1.07222
	21	1.11887	1.05695	1.07212	1.10597
	28	1.14243		1.08827	1.18344
	0	1	1	1	1
	1	0.998014	0.983081	0.980801	0.994575
	2	0.984111	0.958148	0.946578	0.957505
	3	0.986097	0.892253	0.903172	0.906872
	4	0.993049	0.859305	0.896494	0.885172
	5	0.993049	0.853963	0.898164	0.867993
	6	0.997021	0.842386	0.884808	0.847197
	7	1.00298	0.847729	0.909015	0.819168
	8	1.0149	0.894034	0.927379	0.815552
	9	1.01818	0.908281	0.949917	0.846293
	10	1.02147	0.920748	0.953255	0.862568
	11	1.02478	0.940338	0.966611	0.91953
	12	1.02809	0.951024	0.989149	0.943942
	13	1.03142	0.9626	1	0.953888
	14	1.03476
	21	1.08832	1.01692	1.05175	1.02713
	28	1.13009		1.10935	1.08137
	0	1	1	1	1
	1	0.990876	0.997996	0.989373	1.00958
	2	0.990876	0.946894	0.943677	0.958466
	3	1.00182	0.903808	0.913921	0.927583
	4	1.00365	0.860721	0.886291	0.887114
	5	0.998175	0.830661	0.87779	0.86475
	6	1.00912	0.805611	0.876727	0.907348
	7	1.00456	0.777555	0.890542	0.909478
	8	1.00639	0.782565	0.906482	0.936102
	9	1.01734	0.800601	0.954304	0.959531
	10	1.03011	0.834669	0.958555	0.971246
	11	1.02646	0.883768	0.958555	0.99148
	12	1.03923	0.902806	0.967056	1.03088
	13	1.04288	0.91984	0.989373	1.00745
	14	1.06296		0.991498	1.01704
	21	1.10219	1.02405	1.04038	1.07668
	28	1.15237		1.07864	1.11395
	0	1	1	1	1
	1	1.00928	0.995675	1.00468	0.997121
	2	1.00195	0.965398	0.990632	0.948177
	3	1.01123	0.966263	0.980094	0.90691
	4	1.01465	0.940311	0.968384	0.869482
	5	1.03174	0.923875	0.943794	0.857006
	6	1.02832	0.902249	0.960187	0.863724
	7	1.03857	0.883218	0.9637	0.868522
	8	1.05273	0.911765	1.00117	0.893474
	9	1.05615	0.936851	1.02225	0.929942
	10	1.05176	0.966263	1.02576	0.955854
	11	1.06494	0.970588	1.0363	0.966411
	12	1.07031	0.99308	1.0363	0.972169
	13	1.06885	1.01038	1.0363	0.991363
	14	1.07812		1.0363	1.00864
	21	1.11768	1.06055	1.16862	1.08829
	28	1.13867		1.16042	1.15163
	0	1	1	1	1
	1	0.988053	1.01417	0.986831	0.988803
	2	1.00433	0.975207	0.935909	0.929371
	3	1.01402	0.938607	0.897278	0.885444
	4	1.01524	0.930342	0.871817	0.866494
	5	1.01176	0.923259	0.852502	0.857881
	6	1.02333	0.887839	0.839333	0.819983
	7	1.02926	0.884298	0.85777	0.807063
	8	1.03895	0.933884	0.884987	0.825151
	9	1.04299	0.977568	0.898156	0.844961
	10	1.03951	0.965762	0.920983	0.868217
	11	1.06237	0.995277	0.947322	0.91559
	12	1.06453	1.01063	0.95698	0.944875
	13	1.07705	1.0307	0.975417	0.955211
	14	1.07733
	21	1.13669	1.06139	1.01756	1.05943
	28	1.18476	1.12043	1.0439	1.13092
	0	1	1	1	1
	1	1.00184	1.00623	1.00313	0.991023
	2	1.01012	0.959502	0.973958	0.967684
	3	1.03312	0.912773	0.939583	0.912926
	4	1.04416	0.88162	0.891667	0.904847
	5	1.06072	0.867082	0.8625	0.902154
	6	1.06808	0.832814	0.828125	0.885099
	7	1.07176	0.844237	0.816667	0.903052
	8	1.0874	0.849429	0.839583	0.929084
	9	1.0966	0.912773	0.860417	0.958707
	10	1.10304	0.920042	0.885417	0.971275
	11	1.11224	0.94081	0.911458	1.01167
	12	1.1058	0.959502	0.932292	1.02872
	13	1.10948	0.986501	0.947917	1.04847
	14	1.12879		0.978125
	21	1.19227	1.054	1.10729	1.12119
	28	1.25759	1.12149	1.16354	1.18223
	0	1	1		1
	1	1.02268	1.00184		0.986802
	2	1.01985	0.959484		0.960406
	3	1.03875	0.915285		0.904569
	4	1.05293	0.884899		0.892386
	5	1.05955	0.887661		0.851777
	6	1.07845	0.864641		0.817259
	7	1.07845	0.868324		0.786802
	8	1.09546	0.900552		0.783756
	9	1.09357	0.915285		0.824365
	10	1.09641	0.935543		0.84467
	11	1.10397	0.974217		0.882234
	12	1.11153	0.982505		0.891371
	13	1.13705	1.0046		0.944162
	14	1.12949			0.97868
	21	1.18147	1.08932		1.06193
	28	1.24764	1.1105		1.13502
	0	1	1
	1	0.98993	0.992056
	2	0.988922	0.957299
	3	0.986908	0.945382
	4	0.992951	0.930487
	5	1.00522	0.9285
	6	1.01764	0.930487
	7	1.03021	0.960278
	8	1.03525	0.975174
	9	1.04077	0.982125
	10	1.04632	0.986097
	11	1.05539	1.0139
	12	1.06136	1.0288
	13	1.06737	1.02979
	14	1.07351
	21	1.11581	1.11321
	28	1.16012	1.17974
	0	1	1
	1	0.975633	0.987676
	2	0.989691	0.966549
	3	0.990628	0.955986
	4	0.994377	0.943662
	5	1.00458	0.930458
	6	1.01489	0.908451
	7	1.0253	0.917254
	8	1.02343	0.939261
	9	1.0309	0.963028
	10	1.03842	0.976232
	11	1.0478	0.988556
	12	1.05244	1.01585
	13	1.05711	1.02729
	14	1.06179
	21	1.0962	1.04665
	28	1.13215	1.09947
	0	1	1
	1	0.974925	0.980533
	2	0.961886	0.930328
	3	0.945838	0.879098
	4	0.954865	0.847336
	5	0.965119	0.847336
	6	0.975483	0.838115
	7	0.985958	0.844262
	8	0.991976	0.879098
	9	0.996479	0.917008
	10	1.001	0.925205
	11	1.00602	0.94877
	12	1.01294	0.973361
	13	1.01992	0.994877
	14	1.02694
	21	1.06902	1.07787
	28	1.10933	1.1332
	0		1
	1		0.99246
	2		0.940622
	3		0.893497
	4		0.857681
	5		0.834119
	6		0.802074
	7		0.804901
	8		0.836004
	9		0.845429
	10		0.864279
	11		0.888784
	12		0.921772
	13		0.921772
	14
	21		1.02545
	28		1.082

## Sheet: Figure 1B and 8B
Data for Figure 1B and 8B Body temperature
	Day	Mock	SARS	mTEMPO	Ruxo
	0	37.0475	37.3875	37.3975	36.975
	1	37.1525	36.995	36.8225	36.4625
	3	37.09	36.3775	36.4875	35.7475
	5	36.875	36.275	36.645	35.7775
	7	36.8825	36.7975	37.1975	36.74
	14	37.1025	36.9375	36.8675	36.5775
	21	37.0125	36.52	36.9125	36.955
	28	37.2225	36.905	36.89	37.11
	0	37.18	37.725	37.2375	37.185
	1	37.24	36.8125	36.845	36.1875
	3	37.0625	36.48	36.675	35.725
	5	36.99	36.4925	36.575	35.7775
	7	37.195	37.25	36.8025	36.0125
	14	37.2325	37.345	37.03	37.03
	21	37.075	36.9925	36.825	37.315
	28	37.06	37.2375	36.6075	36.945
	0	37.27	37.1125	37.22	36.96
	1	37.0775	36.845	36.5525	36.4325
	3	37.11	36.5025	36.5925	35.98
	5	37.1975	36.6375	36.9975	36.16
	7	37	37.0375	37	36.8325
	14	37.1325	36.9675	36.7775	37.1225
	21	37.0725	36.815	36.64	36.895
	28	37.0725	36.9525	36.745	36.825
	0	37.2175	37.1463	36.8525	36.7275
	1	37.12	37.325	36.995	36.325
	3	37.155	36.4775	36.49	36.3625
	5	37.2625	36.65	36.94	36.135
	7	37.0675	36.9175	37.04	36.915
	14	37.18	36.7775	36.5175	37.06
	21	37.03	36.5625	36.825	36.8125
	28	37.12	36.835	37.115	36.65
	0	36.825	36.9825	37.0433	37.43
	1	36.91	36.655	36.4475	36.6775
	3	37.05	36.1	35.315	36.315
	5	37.085	35.9825	35.9425	36.7625
	7	37.2	36.87	36.1225	37.1625
	14	36.7575	36.8125	36.9975	37.335
	21	36.78	37.0025	36.7525	37.0825
	28	36.96	36.715	36.6375	37.125
	0	37.095	36.6075
	1	37.3375	36.85
	3	36.8475	36.5475
	5	36.9825	36.73
	7	36.7475	37.2
	14	36.8775	36.8175
	21	37.0575	36.9125
	28	37.06	36.825
	0		36.5675
	1		35.9425
	3		35.88
	5		36.0925
	7		36.2125
	14		37.03
	21		36.9075
	28		36.8175
	0		37.4625
	1		37.49
	3		36.6525
	5		36.4975
	7		36.7825
	14		36.875
	21		36.8625
	28		36.915

## Sheet: Figure 1D and 8C
Data for figure 1D and 8C Breath Rate
Day	Segments		Mock	id	Sars	id	mTEMPO	id	Ruxo
0	1		66.68	BO22-11	62.6712		77.646		67.3679
0	2		63.32		72.6606		77.8918		62.0428
0	3		69.91		69.825		81.5781		68.6242
0	4		67.41	BO22-11	82.8624	BO22-21	78.8709	BO22-31	66.7119
1	1		61.21		113.975		66.1618		66.5087
1	2		72.95		96.3156		73.7475		72.9415
1	3		63.73		106.251		77.7155		55.2121
1	4		75.73		109.937		68.0982		60.3309
3	1		65.19		141.506		101.225		100.237
3	2		68.41		146.436		105.375		99.3819
3	3		65.72		184.879		113.444		96.9221
3	4		60.51		207.44		127.079		98.6061
5	1		67.25		274.876		211.478		145.243
5	2		62.67		287.381		206.67		151.422
5	3		57.25		337.124		187.382		139.444
5	4		71.51		358.307		171.19		145.608
7	1		68.95		298.673		174.035		159.945
7	2		83.02		296.359		164.285		168.538
7	3		61.42		291.489		151.58		143.341
7	4		51.97		246.036		157.406		141.493
14	1		65.36		95.4403		87.6429		91.5305
14	2		58.62		97.6605		94.3366		93.2684
14	3		64.31		97.6983		93.2987		95.1286
14	4		66.33		100.986		81.1484		95.1325
21	1		70.46		72.3508		73.9		71.8993
21	2		62.93		69.2689		65.9671		77.8957
21	3		65.14		83.775		74.5143		75.7228
21	4		59.48		71.5241		76.1067		71.7921
28	1		74.33		60.6503		67.4067		66.668
28	2		68.54		62.7929		73.7142		67.0899
28	3		59.71		67.7746		82.0158		78.2335
28	4		63.58		64.6443		60.7472		66.5133
0	1		70.77	BO22-12	118.713	BO22-22	73.4041	BO22-32	74.3948
0	2		67.59		87.3871		76.7569		70.745
0	3		78.64		75.3152		68.5686		60.0788
0	4		77.01		80.2074		65.6227		66.4602
1	1		64.16		74.7127		71.158		70.108
1	2		66.41		84.649		74.2653		80.257
1	3		61.05		81.4707		76.4202		79.4243
1	4		72.93		96.2224		83.6988		118.752
3	1		71.81		124.272		121.809		143.146
3	2		81.73		114.095		110.571		133.667
3	3		59.84		130.72		124.983		160.113
3	4		76.83		162.635		136.338		172.321
5	1		78.12		214.476		156.75		237.475
5	2		76.35		246.026		143.157		221.221
5	3		68.96		237.84		144.711		218.811
5	4		67.31		254.282		139.227		214.721
7	1		62.73		279.489		103.988		225.872
7	2		71.54		294.648		103.551		235.536
7	3		57.05		248.029		101.119		240.986
7	4		78.89		217.893		87.4135		231.47
14	1		71.5		95.229		72.7231		114.596
14	2		53.37		95.4303		88.8267		120.144
14	3		74.36		120.688		85.3453		130.357
14	4		62.82		101.676		73.779		94.8195
21	1		69.74		67.7036		70.6519		75.0356
21	2		63.57		68.313		79.2733		80.6311
21	3		70.16		76.7841		73.9176		81.6048
21	4		66.34		69.5495		76.3153		69.8172
28	1		71.82		68.7226		79.0934		62.0347
28	2		68.53		70.1208		79.1778		71.4055
28	3		61.28		75.4572		71.7392		75.7942
28	4		66.55		72.1524		75.8401		61.4442
0	1		73.2	BO23-10	71.53		81.68		67.7167
0	2		65.79		73.41		70.916		66.376
0	3		72.84		77.92		67.0875		76.938
0	4		71.15
1	1		65.338		68.46		69.1283		64.0633
1	2		65.83		63.41		64.4717		59.3543
1	3		64.6267		73.05		74.9067		69.8643
1	4		70.04		79.37		82.5914		74.9267
3	1		68.36		140.17		122.575		89.4717
3	2		73.09		199.53		115.925		115.661
3	3		62.735		160.08		115.755		120.103
3	4		67.21		175.75		119.167		137.522
5	1		73.742		235.07		155.055		186.968
5	2		74.906		223.37		155.15		201.36
5	3		64.1675		231.5		151.103		214.613
5	4		67.04		238.45		179.025		199.645
7	1		68.425		284.64		176.777		146.67
7	2		72.7925		280.59		152.83		174.651
7	3		62.0525		288.91		157.89		183.39
7	4		68.8225		246.16		173.28		106.904
14	1		77.26		80.8		103.16		135
14	2		68.12		89.33		99.28		143.45
14	3		65.19		76.47		107.45		124.26
14	4		64.88		73.88		93.65		120.83
21	1		74.56		71.72		87.91		93.15
21	2		63.51		78.11		96.56		83.66
21	3		69.55		104.7		85.83		64.87
21	4		60.38		66.27		88.4		72.64
28	1		69.88		65.57		81.04		81
28	2		61.77		64.45		84.73		71.69
28	3		65.89		68.7		78.96		69.24
28	4		68.66		72.13		78.55		73.74

## Sheet: Figure 2B and 8D
Data for Figure 2B and 8D RR interval
Day	Segments	Mock	SARS	mTEMPO	Ruxo
0	1	0.998222	1.02668	1.01679	1.0125
0	2	0.967491	0.948165	0.935142	0.991793
0	3	1.00946	0.969448	1.0017	0.997011
0	4	1.02483	1.0557	1.04637	0.998697
1	1	0.998889	1.00225	1.07328	1.09858
1	2	0.962921	1.19838	1.24828	1.28028
1	3	1.0605	1.49028	1.46534	1.61557
1	4	1.01716	1.5484	1.50235	1.82561
3	1	1.04052	1.21764	1.40448	1.50706
3	2	0.989837	1.28001	1.46404	1.57504
3	3	1.03389	1.24728	1.47773	1.53953
3	4	1.07616	1.29835	1.41102	1.62051
5	1	1.0426	1.10665	1.25682	1.34231
5	2	0.975125	1.04484	1.22211	1.31556
5	3	1.05097	1.03678	1.20889	1.38513
5	4	1.0946	1.05242	1.18875	1.38789
7	1	0.995661	0.992732	0.888552	1.11763
7	2	0.987325	0.924145	0.92129	1.04905
7	3	1.04254	0.916384	0.936123	1.00979
7	4	1.07856	0.887596	0.92118	1.05542
14	1	1.06802	1.04208	1.05476	1.0561
14	2	1.03137	0.961608	0.976203	0.987
14	3	1.05121	0.97959	0.997088	1.02349
14	4	1.11199	1.05819	1.06391	1.05791
21	1	1.12291	1.11982	1.13135	1.13321
21	2	1.01478	1.01266	1.05842	1.02077
21	3	1.07591	1.18076	1.13239	1.10829
21	4	1.13359	1.19553	1.14822	1.14303
28	1	1.04556	1.17993	1.19803	1.18475
28	2	1.07096	1.05491	1.06954	1.09678
28	3	1.13179	1.16325	1.17472	1.1754
28	4	1.12596	1.25123	1.23007	1.19852
0	1	1.03785	1.03546	1.0038	1.0365
0	2	0.969192	0.988212	0.963431	0.929872
0	3	1.00827	0.977861	0.986704	0.99297
0	4	0.984697	0.998462	1.04606	1.04066
1	1	0.956707	1.05791	0.997184	1.10642
1	2	0.93535	1.19928	1.05522	1.24294
1	3	0.948996	1.53711	1.20409	1.43461
1	4	0.995463	1.56797	1.33723	1.53441
3	1	1.0005	1.30568	1.32872	1.51172
3	2	0.966121	1.37739	1.39937	1.48192
3	3	1.01183	1.44711	1.38466	1.40598
3	4	0.989088	1.48666	1.40752	1.45842
5	1	0.977431	1.21267	1.2481	1.21635
5	2	0.973321	1.17762	1.17934	1.23905
5	3	1.01079	1.18285	1.28921	1.34937
5	4	0.982835	1.16439	1.21904	1.21321
7	1	1.00714	1.04836	1.09795	1.02556
7	2	0.963022	1.00734	0.982956	1.00032
7	3	0.925714	0.981086	1.04829	0.997512
7	4	0.977453	1.00047	1.05419	0.980774
14	1	0.980729	1.07584	1.04673	1.06219
14	2	1.02842	1.01543	0.967279	0.979125
14	3	1.00361	1.03259	1.05178	1.03942
14	4	0.968225	1.0897	1.09723	1.06423
21	1	0.963638	1.18296	1.12719	1.10144
21	2	1.01702	1.07517	1.07373	1.05441
21	3	0.98415	1.16707	1.1506	1.05388
21	4	0.995127	1.18507	1.16997	1.13755
28	1	0.968294	1.21603	1.15329	1.13072
28	2	1.00171	1.1116	1.08402	1.06158
28	3	1.01643	1.24394	1.14488	1.0855
28	4		1.27048	1.16437	1.13288
0	1	0.991096	0.963541	1.00519	1.01144
0	2	0.940611	0.949725	0.957275	0.94393
0	3	1.00524	1.02583	0.990938	1.02063
0	4	1.06305	1.06091	1.04659	1.024
1	1	1.0082	1.24792	1.15759	1.13115
1	2	0.961593	1.39305	1.34336	1.28639
1	3	0.990998	1.60756	1.43162	1.4564
1	4	1.05084	1.50705	1.41106	1.29364
3	1	1.00108	1.48373	1.26576	1.10835
3	2	0.954506	1.37038	1.26965	1.33075
3	3	0.98702	1.34034	1.2514	1.35868
3	4	1.03674	1.32915	1.24892	1.37203
5	1	0.958213	1.10929	1.22044	1.32466
5	2	0.9376	1.1231	1.23469	1.34694
5	3	0.973214	1.11652	1.30243	1.41427
5	4	1.01769	1.18399	1.24112	1.26944
7	1	0.93478	1.03341	1.09173	1.08209
7	2	0.958839	0.948092	1.01476	1.0322
7	3	0.998665	0.977735	1.12895	1.05061
7	4	1.0075	1.01508	1.15072	1.08456
14	1	0.986836	1.05096	1.17257	1.05737
14	2	0.941671	0.988585	1.09014	0.993016
14	3	0.999299	1.01183	1.15032	1.07723
14	4	1.03768	1.08555	1.22279	1.11292
21	1	0.961985	1.1334	1.1994	1.17336
21	2	1.01158	1.07966	1.08979	1.09861
21	3	1.02014	1.14395	1.20059	1.13956
21	4	1.00818	1.12678	1.23764	1.17176
28	1	1.03801	1.1466	1.22445	1.22523
28	2	0.968057	1.05465	1.13102	1.10209
28	3	0.994109	1.19695	1.20573	1.14213
28	4	1.01158	1.13782	1.24575	1.24099
0	1	1.01892	1.01234	0.966849
0	2	0.947399	0.980265	0.963186
0	3	0.990924	0.990939	1.02133
0	4	1.04275	1.01646	1.04864
1	1	1.00788	1.17566	1.01819
1	2	0.918886	1.381	1.08611
1	3	0.97317	1.66776	1.18263
1	4	0.9977	1.63577	1.16294
3	1	1.05993	1.62895	1.12822
3	2	0.947454	1.51619	1.17892
3	3	1.00056	1.48159	1.23374
3	4	0.987787	1.53753	1.49527
5	1	0.997744	1.38147	1.18128
5	2	0.954463	1.40151	1.16769
5	3	1.01793	1.39699	1.15252
5	4	1.06266	1.43887	1.35461
7	1	1.03651	1.07221	0.937367
7	2	0.967971	0.980725	0.934192
7	3	1.00447	1.02758	1.00477
7	4	1.02526	1.07512	0.962237
14	1	1.01809	1.12007	1.01932
14	2	0.912992	1.06114	0.940772
14	3	0.959804	1.08128	0.989759
14	4	1.01951	1.11085	1.04916
21	1	0.927779	1.14711	1.02651
21	2	0.944154	1.07958	0.989679
21	3	0.98965	1.12155	1.0165
21	4	1.02416	1.14003	1.00217
28	1	1.0403	1.15029	0.946652
28	2	0.941106	1.06008	0.933157
28	3	0.974225	1.12993	0.992347
28	4	1.0076	1.23111	1.02045
0	1	1.03613	0.984343
0	2	0.986374	0.938992
0	3	0.988187	1.00013
0	4	0.989307	1.07653
1	1	1.03249	1.34915
1	2	0.977961	1.68228
1	3	1.04588	2.03302
1	4	1.04803	1.97909
3	1	1.03708	1.74286
3	2	0.986055	1.74471
3	3	0.968487	1.64018
3	4	1.04938	1.62709
5	1	1.05107	1.33769
5	2	1.04995	1.3595
5	3	0.986443	1.37876
5	4	1.04778	1.34392
7	1	1.05976	1.09974
7	2	1.05685	1.03119
7	3	0.968236	1.00614
7	4	1.03135	1.01342
14	1	1.03381	1.0942
14	2	1.00756	1.0288
14	3	1.0133	1.1044
14	4	1.06402	1.17817
21	1	1.05471	1.09023
21	2	0.999601	1.0436
21	3	1.04703	1.12149
21	4	1.02812	1.11787
28	1	1.06202	1.16525
28	2	1.02565	1.0417
28	3	1.03917	1.11192
28	4	1.06855	1.16191
0	1	1.00596	0.999124
0	2	0.975097	0.971797
0	3	0.976154	0.99633
0	4	1.04279	1.03275
1	1	1.00187	1.01565
1	2	0.932972	1.0582
1	3	0.935045	1.062
1	4	0.988934	1.04569
3	1	1.03168	1.22851
3	2	0.967553	1.31763
3	3	0.969949	1.43754
3	4	1.00628	1.57634
5	1	1.01007	1.23623
5	2	0.972569	1.26591
5	3	0.981343	1.22672
5	4	1.02159	1.2592
7	1	1.03175	1.11825
7	2	1.03066	1.06471
7	3	0.93689	1.02782
7	4	1.02557	0.978607
14	1	1.03668	1.02284
14	2	0.972293	0.977386
14	3	0.983846	1.03895
14	4	1.02707	1.03905
21	1	1.00149	1.0525
21	2	0.955089	1.0368
21	3	0.990234	1.12309
21	4	1.03369	1.08116
28	1	1.00993	1.06705
28	2	0.959506	1.02372
28	3	0.964434	1.13416
28	4	1.02547	1.12203

## Sheet: Figure 2C and 8E
Data for figure 2C and 8E RR100/D0
day|group	mock	sars	mTempo	ruxo
D0	1	1	1	1
D1	1.17244	2.13342	2.79324	4.02601
D3	0.725663	0.337725	1.86297	1.23562
D5	0.82157	0.113505	0.498734	0.34984
D7	0.942454	0.100839	0.441425	0.255148
D14	1.25573	0.408937	0.42012	0.331337
D21	1.49626	1.4075	1.15415	1.02095
D28	1.53234	1.86384	1.45345	1.72865
D0	1	1	1	1
D1	1.06201	3.81647	1.26995	3.00983
D3	1.06283	0.820892	1.42032	2.41307
D5	0.888267	0.51058	0.878591	0.563999
D7	0.875916	0.445733	0.89662	0.573379
D14	0.879622	0.602962	0.956176	0.543557
D21	0.955334	2.95301	1.88819	1.13608
D28	1.21291	4.07426	2.51419	1.75318
D0	1	1	1	1
D1	1.13677	3.95431	5.08858	3.32327
D3	1.04272	0.776528	0.978566	1.36564
D5	1.1383	0.190447	0.359086	0.412413
D7	0.946522	0.290932	0.358089	0.521495
D14	0.947327	0.584145	1.01108	0.975085
D21	1.01395	2.08688	1.87893	1.84283
D28	0.754906	2.18796	1.83832	2.02996
D0	1	1	1
D1	1.29699	4.50494	2.36817
D3	1.31441	0.517847	3.61154
D5	1.36477	0.365786	1.24952
D7	1.27159	0.862047	0.546383
D14	1.09	0.878247	0.873995
D21	1.37615	1.69706	1.08361
D28	1.20706	1.99336	0.860424
D0	1	1
D1	0.854558	10.2312
D3	0.821382	6.80432
D5	1.1793	0.609102
D7	1.10272	0.206296
D14	1.41176	0.95919
D21	1.59441	2.00249
D28	1.59786	3.25452
D0	1	1
D1	0.995167	2.47902
D3	1.24555	4.72251
D5	1.95107	0.421748
D7	1.89594	0.466226
D14	1.50727	1.03113
D21	1.17603	2.09028
D28	1.75658	2.20486

## Sheet: Figure 2D and 8F 
Data for figure 2D and 8F RMSSD
day	segment	id	Mock	id	SARS	ID	mTEMPO	id	Ruxo
0	1	BO-01	37.19	BO22-11	33.67	BO22-21	37.19	BO22-31	50.04
0	2		42.53		38.69		32.79		47.65
0	3		43.84		41.03		36.79		47.03
0	4		42.29		40.37		43.95		42.97
1	1		46.83		32.51		38.09		58.79
1	2		43.23		51.05		63.85		93.19
1	3		52.65		77.14		97.41		141.7
1	4		44.15		84.84		81.55		141.1
3	1		47.63		38.89		65.87		61.99
3	2		42.11		41.77		69.84		63.82
3	3		40.3		36.61		72.42		58.67
3	4		43.64		33.41		59.78		61.91
5	1		40.28		13.76		29.02		27.4
5	2		41.51		13.61		29.3		27.86
5	3		40.7		12.94		30.84		31.29
5	4		40.97		12.94		31.18		27.72
7	1		43.87		15.09		17.84		25.27
7	2		44.64		16.37		22.23		27.91
7	3		42.55		14.8		20.89		26.98
7	4		39.66		14.53		17.35		25.3
14	1		43.1		22.9		25.49		27.08
14	2		46.59		29.32		34.08		35.85
14	3		38.68		31.62		36.4		37.8
14	4		43.97		27.81		30.6		28.3
21	1		46.73		44.66		41.67		48.15
21	2		43.08		38.8		43.75		42.46
21	3		39.68		52.04		50.75		51.3
21	4		44.52		52.64		45.38		54.57
28	1		48.9		56.3		51.39		63.62
28	2		40.06		43.89		39.95		58.22
28	3		46.71		51.38		44.4		63.58
28	4		36.3		62.72		61.2		67.74
0	1	BO-25	38.09	BO22-12	25.39	BO22-22	33.63	BO22-33	39.35
0	2		29.82		23.93		42.87		44.76
0	3		36.31		26.31		38.17		41.22
0	4		35.93		27.02		36.92		35.28
1	1		39.41		24.99		31.33		35
1	2		31.53		37.89		31.41		70.34
1	3		34.28		74.12		39.86		70.46
1	4		35.35		70.26		48.96		56.52
3	1		38.28		35.16		49.19		62.5
3	2		32.89		38.32		56.06		63.12
3	3		33.64		37.48		52.75		63.73
3	4		38.27		33.95		46.13		72.2
5	1		34.12		20.85		34.65		34.79
5	2		29.62		21.9		40.56		29.61
5	3		32.46		24.28		44.11		26.21
5	4		40.6		22.39		41.84		25.65
7	1		35.81		18.21		40.55		21.79
7	2		27.71		19.61		40.31		24.36
7	3		30.96		20.06		39.21		25.64
7	4		32.3		18.43		36.55		23.19
14	1		39.27		21.7		35.92		26.28
14	2		27.48		23.33		38.99		39.85
14	3		24.11		27.22		39.68		55.41
14	4		32.13		25.45		35.33		27.89
21	1		30.72		48.3		46.45		32.3
21	2		28.51		38.8		47.57		38.47
21	3		34.3		51.74		48.18		46.64
21	4		37.1		50.21		48.87		41.9
28	1		34.31		54.89		51.08		44.51
28	2		33.56		43.26		48.2		44.76
28	3		35.03		63.58		54.25		48.17
28	4				65.63		60.42		48.44
0	1	BO-26	27.68	BO22-13	32.51	BO22-23	30.93	BO22-34	50.3
0	2		23.06		29.54		34.26		44.83
0	3		32.96		31.24		34.02		58.2
0	4		36.82		31.11		31.77		56.51
1	1		34.21		39.86		33.98		82.65
1	2		25.62		48.05		102.7		104.1
1	3		35.29		90.69		82.35		129.4
1	4		44.33		92.52		69.54		144.4
3	1		32.23		52.15		33.3		72.39
3	2		24.97		61.31		36.89		72.75
3	3		28.3		57.96		37.55		81.36
3	4		41.35		48.77		37.69		87.33
5	1		28.36		35.15		29.12		56.92
5	2		19.69		35.68		30.94		52.84
5	3		33.41		46.73		27.81		51.52
5	4		44.26		47.11		28.17		63.31
7	1		25.39		32.26		25.52		45.52
7	2		25.93		27.78		31.94		46.09
7	3		37.06		32.53		27.94		44.27
7	4		37.45		32.61		26.32		43.51
14	1		25.66		29.88		33.25		45.82
14	2		21.52		26.06		34.81		43.49
14	3		33.65		28.38		37.39		60.55
14	4		37.35		33.83		36.47		54.47
21	1		26.13		37.77		42.09		69.94
21	2		37.27		33.22		43.51		62.21
21	3		40.19		41.13		48.23		75.89
21	4		38.32		42.58		46.85		72.77
28	1		36.29		54.16		48.41		79.93
28	2		23.78		52.74		46.13		63.47
28	3		29.57		57.07		46.99		73.85
28	4		31.92		57.69		45.23		87.72
0	1	BO-27	29.5	BO22-14	38.95	BO22-24	44.35
0	2		36.9		40.95		45.46
0	3		39.83		38.97		47.98
0	4		32.99		44.18		45.82
1	1		31.01		48.87		45.8
1	2		27.54		61.23		62.83
1	3		45.53		109.2		84.48
1	4		35.36		103		79.43
3	1		26.41		58.38		69.87
3	2		30.85		68.48		81.53
3	3		44.69		61.63		94.18
3	4		38.06		64.01		126.6
5	1		33.98		44		34.79
5	2		35.67		39.96		55.61
5	3		38.42		40.4		54.76
5	4		44.22		39.05		52.96
7	1		31.79		26.82		30.81
7	2		30.74		28.31		43.06
7	3		37.02		29.49		40.62
7	4		33.87		28.96		33.78
14	1		36.38		34.38		43.78
14	2		25.09		34.37		41.82
14	3		40.59		37.13		43.44
14	4		44.38		42.14		48.7
21	1		33.29		47.9		48.5
21	2		37.94		44.79		53.07
21	3		40.85		39.58		60.31
21	4		44.33		53.38		45.8
28	1		42.81		55.72		31
28	2		34.46		44.24		45.09
28	3		39.86		51.21		48.52
28	4		41.92		69.62		39.4
0	1	BO22-101	40.73	BO22-01	50.8
0	2		40.5		48.6
0	3		43.43		62.52
0	4		37.55		51.63
1	1		37.18		67.26
1	2		37.63		91.39
1	3		54.56		108.8
1	4		47.16		93.25
3	1		36.03		53.7
3	2		36.22		47.23
3	3		42.27		46.54
3	4		38.78		41.99
5	1		36.66		23.51
5	2		38.64		30.99
5	3		39.93		39.79
5	4		40.07		29.46
7	1		36.97		27.74
7	2		41.94		32.62
7	3		40.07		29.75
7	4		42.64		31.94
14	1		36.17		37.48
14	2		31.74		38.35
14	3		45.42		36.37
14	4		47.85		35.93
21	1		43.44		56.08
21	2		36.27		56.09
21	3		50.51		66.14
21	4		28.19		58.36
28	1		52.01		62.32
28	2		41.45		53.91
28	3		43.17		72.46
28	4		31.3		60.54
0	1	BO22-102	32.71	BO22-02	32.27
0	2		38.09		47.13
0	3		34.43		49.64
0	4		36.18		33.14
1	1		32.19		34.14
1	2		41.76		53.31
1	3		35.98		87.53
1	4		36.03		56.08
3	1		34.34		35
3	2		29.23		39.25
3	3		35.01		52.96
3	4		39.32		35.92
5	1		37.43		28.27
5	2		45.31		29.74
5	3		46.53		37.78
5	4		32.89		40.96
7	1		33.11		30.45
7	2		25.59		40.69
7	3		42.44		33.96
7	4		35.67		28.09
14	1		39.92		28.92
14	2		38.47		34.11
14	3		47.55		38.25
14	4		47.14		32.34
21	1		40		38.13
21	2		40.38		44.2
21	3		47.69		48.5
21	4		37.04		41.88
28	1		47.2		41.35
28	2		40.34		41.19
28	3		39.61		42.35
28	4		32.39		46.08
0	1			BO22-03	28.84
0	2				34.16
0	3				42.91
0	4				37.57
1	1				81.71
1	2				134.3
1	3				151.7
1	4				149.8
3	1				107.1
3	2				92.03
3	3				109.2
3	4				83.82
5	1				26.89
5	2				25.55
5	3				26.96
5	4				24.14
7	1				17.17
7	2				16.8
7	3				15.38
7	4				15.03
14	1				27.8
14	2				30.28
14	3				31.72
14	4				34.89
21	1				41.56
21	2				42.3
21	3				49.83
21	4				46.79
28	1				62.22
28	2				52.83
28	3				63.36
28	4				69.05
0	1			BO22-04	34.57
0	2				37.52
0	3				41.92
0	4				41.31
1	1				49.2
1	2				59.19
1	3				66.24
1	4				65.95
3	1				76.22
3	2				91.42
3	3				109.3
3	4				140.9
5	1				39.54
5	2				33.34
5	3				33.86
5	4				31.01
7	1				32.43
7	2				35.21
7	3				36.87
7	4				35.15
14	1				37.22
14	2				36.11
14	3				46.3
14	4				42
21	1				49.3
21	2				44.62
21	3				64.61
21	4				62.75
28	1				49.62
28	2				46.42
28	3				64.78
28	4				62.7

## Sheet: Figure 2E and 8G
Data for Figure 2E and 8G AV block incidence (counts/hr)
Day	Mock						SARS-CoV-2								MitoTempo				Ruxo
0	0.5	1	1	1	2	0	0.5	0.5	0	0	0	0	0	0.5	0	0	0	0.5	1	3	1
1	1	1.5	1	0.5	0.5	1	171	209	189.5	176	83.5	458	98.5	50.5	98.5	136.5	63.5	16	158.5	111.5	78
3	0	0.5	0	0	0	0	135	157.5	154	147	67	77	138	109.5	85.5	90.5	26.5	10	104.5	49.5	44.5
5	0.5	0.5	0.5	1	0.5	2	62	106.5	170	118	32	67.5	87.5	50	53.5	57	12	25.5	89.5	22.5	23.5
7	1	1	0	1.5	0	0.5	20.5	21	161.5	15	7.5	6	6	31	14	6	1	0.5	11	3.5	1.5
14	0.5	1	1	1	0.5	0.5	8.5	7	47.5	11.5	3	5.5	4	22.5	4	3.5	1	0.5	1	4.5	0.5
21	0.5	1.5	0	4	1	2.5	34.5	19	36	13	27.5	1	5.5	29.5	5.5	5	0.5	1	1.5	1.5	0.5
28	1	1	0	3	0.5	1	54.5	10	27.5	6.5	9.5	1	6	7.5	3	3.5	0	0	1	0	0.5

## Sheet: Figure 2F
	Figure 2F RMSSD
		Mock						SARS-CoV-2
	Baseline 5DPI	101.6	58.2	26.39	36.22	63.81		36.07	42.07	59.38	37.27	67.9	80.01
	Atropine 5DPI	12.33	16.74	0.95	3.132	9.784		0.79	1.191	10.51	4.466	3.691	2.785
	Baseline 28DPI	71.5	37.09	13.59	49.92	59.59		110.9	54.78	98.52	86.9	56.36	47.59
	Atropine 28DPI	8.736	50.12	3.199	1.499	7.91		7.624	14.4	25.61	7.219	1.653	3.82

## Sheet: Figure 2G
Figure 2G PR Interval
	Control						SARS-CoV-2
Baseline 5DPI	52.48	49.54	44.15	50.58			52.73	58.62	55.99	55.45	55.04	58.42
Atropine 5DPI	45.78	47	43	45.95			46.17	54	48	46	54	51
Baseline 28DPI	48.45	47.68	44.44	48.57			50.76	53.28	54.66	52.89	52.76	52.45
Atropine 28DPI	46.35	43.05	43	45			48.24	51.6	49.53	48.2	49.01	49.99

## Sheet: Figure 3C
	Figure 3C Iba+
		Mock				SARS-CoV-2
	4 DPI	0.374215	0.406261	0.376607		0.564468	0.67617	0.719424
	28DPI	0.34945	0.328698	0.327353		0.341071	0.503201	0.386921	0.311526

[truncated: 31 more sheets: Figure 3D, Figure 3E, Figure 3F, Figure 3I, Figure 4B, Figure 4C, Figure 4D, Figure 4H, Figure 5A, Figure 5B, Figure 5C, Figure 5D, Figure 6B, Figure 6C, Figure 6E, Figure 7A, Figure 7B, Figure 7C, Figure 7D, Figure 8H …]
